# Supplementary material for: Matching different-structured advertising pictorial metaphors with verbalization forms: incongruity-based evoked response potentials evidence
Source: Front Psychol. 2023 May 16;14:1131387. doi: 10.3389/fpsyg.2023.1131387 (PMC10227512; doi:10.3389/fpsyg.2023.1131387)
Supplement: Supplementary file 2 [file Presentation_2.zip]

Archive with 11 entries (11 files):
- 31.1 FS 项链 饼干.jpeg
- 32.2 JS 地球 甜筒.jpeg
- 33.3 LS 椰子 冰棍.jpeg
- 34.1 FS 玉米 珠宝.jpeg
- 35.2 JS 火箭 水杯.jpeg
- 36.3 LS 大蒜 橘子.jpeg
- 37.1 FS 泡面 公鸡.jpeg
- 38.2 JS 灭火器 辣椒酱.jpeg
- 39.3 LS 汉堡 碟子.jpeg
- 40.1 FS 光缆 线团.jpeg
- 41.2 JS 小狗 面包.jpeg
